# Supplementary material for: Optimizing early child development for young children with non-anemic iron deficiency in the primary care practice setting (OptEC): study protocol for a randomized controlled trial
Source: Trials. 2015 Apr 2;16:132. doi: 10.1186/s13063-015-0635-z (PMC4389731; doi:10.1186/s13063-015-0635-z)
Supplement: Additional file 4: — 4a, 4b and 4c: Consent forms. [file 13063_2015_635_MOESM4_ESM.zip]

Archive with 4 entries (3 files):
- Additional file 4/Consent forms/
- Additional file 4/Consent forms/Consent form_IDA.doc
- Additional file 4/Consent forms/Consent form_IS.doc
- Additional file 4/Consent forms/Consent form_NAID.doc
